# Supplementary material for: Discrimination of Classical and Atypical BSE by a Distinct Immunohistochemical PrPSc Profile
Source: Pathogens. 2023 Feb 20;12(2):353. doi: 10.3390/pathogens12020353 (PMC9965285; doi:10.3390/pathogens12020353)
Supplement: Supplementary file 1 [file pathogens-12-00353-s001.zip]

Archive with 5 entries (5 files):
- Figure S1 Neu 1000 Pixel.jpg
- Figure S2 Neu1000 Pixel.jpg
- Figure S3 Neu 1000 Pixel.jpg
- Figure S4 Neu 1000 Pixel.jpg
- Sup Tables final.pdf
